# Supplementary material for: MIF1 and MIF2 Myostatin Peptide Inhibitors as Potent Muscle Mass Regulators
Source: Int J Mol Sci. 2022 Apr 11;23(8):4222. doi: 10.3390/ijms23084222 (PMC9031736; doi:10.3390/ijms23084222)
Supplement: Supplementary file 1 [file ijms-23-04222-s001.zip]

Archive with 1 entries (1 files):
- ijms-1657995-supplementary.pdf
